# Supplementary material for: Three-Dimensional Assessment of Temporomandibular Joint Morphology and Facial Asymmetry in Individuals with Different Vertical Skeletal Growth Patterns
Source: Int J Environ Res Public Health. 2023 Jan 12;20(2):1437. doi: 10.3390/ijerph20021437 (PMC9859447; doi:10.3390/ijerph20021437)
Supplement: Supplementary file 1 [file ijerph-20-01437-s001.zip]

Archive with 1 entries (1 files):
- ijerph-2023915-supplementary.pdf
